# Supplementary material for: Alcohol consumption and risk of uterine myoma: A systematic review and meta analysis
Source: PLoS One. 2017 Nov 27;12(11):e0188355. doi: 10.1371/journal.pone.0188355 (PMC5703463; doi:10.1371/journal.pone.0188355)
Supplement: S1 File — (XLSX) [file pone.0188355.s001.xlsx]

## Sheet: queries
No.,Query,Results,Date
#4,"'alcohol'/exp OR alcohol OR 'alcoholic beverages'/exp OR 'alcoholic beverages' OR 'alcohol consumption'/exp OR 'alcohol consumption' OR 'alcohol drinking'/exp OR 'alcohol drinking' OR 'wine'/exp OR wine OR 'beer'/exp OR beer OR 'diet'/exp OR diet OR 'vegetable'/exp OR vegetable OR 'nutrition'/exp OR nutrition OR 'vitamin'/exp OR vitamin OR 'fat'/exp OR fat AND (leiomyomas OR 'leiomyoma' OR 'l…
#3,"'alcohol'/exp OR alcohol OR 'alcoholic beverages'/exp OR 'alcoholic beverages' OR 'alcohol consumption'/exp OR 'alcohol consumption' OR 'alcohol drinking'/exp OR 'alcohol drinking' OR 'wine'/exp OR wine OR 'beer'/exp OR beer OR 'diet'/exp OR diet OR 'vegetable'/exp OR vegetable OR 'nutrition'/exp OR nutrition OR 'vitamin'/exp OR vitamin OR 'fat'/exp OR fat AND (leiomyomas OR 'leiomyoma' OR 'l…
#2,"'alcohol'/exp OR alcohol OR 'alcoholic beverages'/exp OR 'alcoholic beverages' OR 'alcohol consumption'/exp OR 'alcohol consumption' OR 'alcohol drinking'/exp OR 'alcohol drinking' OR 'wine'/exp OR wine OR 'beer'/exp OR beer OR 'diet'/exp OR diet OR 'vegetable'/exp OR vegetable OR 'nutrition'/exp OR nutrition OR 'vitamin'/exp OR vitamin OR 'fat'/exp OR fat AND (leiomyomas OR 'leiomyoma' OR 'l…
#1,"'alcohol'/exp OR alcohol OR 'alcoholic beverages'/exp OR 'alcoholic beverages' OR 'alcohol consumption'/exp OR 'alcohol consumption' OR 'alcohol drinking'/exp OR 'alcohol drinking' OR 'wine'/exp OR wine OR 'beer'/exp OR beer OR 'diet'/exp OR diet OR 'vegetable'/exp OR vegetable OR 'nutrition'/exp OR nutrition OR 'vitamin'/exp OR vitamin OR 'fat'/exp OR fat AND (leiomyomas OR 'leiomyoma' OR 'l…
